# Supplementary material for: miR-378b Regulates Insulin Sensitivity by Targeting Insulin Receptor and p110α in Alcohol-Induced Hepatic Steatosis
Source: Front Pharmacol. 2020 May 20;11:717. doi: 10.3389/fphar.2020.00717 (PMC7251170; doi:10.3389/fphar.2020.00717)
Supplement: Supplementary file 1 [file DataSheet_1.zip]

Archive with 11 entries (11 files):
- 1A.tif
- 1B.tif
- 1C.tif
- 1D.tif
- 1E.tif
- 1F.tif
- 1G.tif
- 1H.tif
- 1I.tif
- 1J.tif
- 1K.tif
