# Supplementary material for: miR-378b Regulates Insulin Sensitivity by Targeting Insulin Receptor and p110α in Alcohol-Induced Hepatic Steatosis
Source: Front Pharmacol. 2020 May 20;11:717. doi: 10.3389/fphar.2020.00717 (PMC7251170; doi:10.3389/fphar.2020.00717)
Supplement: Supplementary file 2 [file DataSheet_2.zip]

Archive with 10 entries (10 files):
- 2B.tif
- 2C.tif
- 2D.tif
- 2E.tif
- 2F.tif
- 2G.tif
- 2H.tif
- 2I.tif
- 2J.tif
- 2K.tif
