# Supplementary material for: miR-378b Regulates Insulin Sensitivity by Targeting Insulin Receptor and p110α in Alcohol-Induced Hepatic Steatosis
Source: Front Pharmacol. 2020 May 20;11:717. doi: 10.3389/fphar.2020.00717 (PMC7251170; doi:10.3389/fphar.2020.00717)
Supplement: Supplementary file 3 [file DataSheet_3.zip]

Archive with 19 entries (19 files):
- 3A.tif
- 3B.tif
- 3C.tif
- 3D.tif
- 3E.tif
- 3F.tif
- 3G.tif
- 3H.tif
- 4A.tif
- 4B.tif
- 4C.tif
- 4D.tif
- 4E.tif
- 4F.tif
- 4G.tif
- 4H.tif
- 4I.tif
- 4J.tif
- 4K.tif
