# Supplementary material for: miR-378b Regulates Insulin Sensitivity by Targeting Insulin Receptor and p110α in Alcohol-Induced Hepatic Steatosis
Source: Front Pharmacol. 2020 May 20;11:717. doi: 10.3389/fphar.2020.00717 (PMC7251170; doi:10.3389/fphar.2020.00717)
Supplement: Supplementary file 4 [file DataSheet_4.zip]

Archive with 11 entries (11 files):
- 5A.tif
- 5B.tif
- 5C.tif
- 5D.tif
- 5E.tif
- 5F.tif
- 5G.tif
- 5H.tif
- 5I.tif
- 5J.tif
- 5K.tif
